# Supplementary material for: Mutations of Omicron Variant at the Interface of the Receptor Domain Motif and Human Angiotensin-Converting Enzyme-2
Source: Int J Mol Sci. 2022 Mar 6;23(5):2870. doi: 10.3390/ijms23052870 (PMC8911136; doi:10.3390/ijms23052870)
Supplement: Supplementary file 1 [file ijms-23-02870-s001.zip]

Archive with 1 entries (1 files):
- ijms-1607722-supplementary.pdf
